# Supplementary material for: Extracellular Vesicles of COVID-19 Patients Reflect Inflammation, Thrombogenicity, and Disease Severity
Source: Int J Mol Sci. 2023 Mar 21;24(6):5918. doi: 10.3390/ijms24065918 (PMC10054500; doi:10.3390/ijms24065918)
Supplement: Supplementary file 1 [file ijms-24-05918-s001.zip]

Archive with 1 entries (1 files):
- ijms-2217026-supplementary.pdf
